# Supplementary material for: RNA sequencing and lipidomics uncovers novel pathomechanisms in recessive X-linked ichthyosis
Source: Front Mol Biosci. 2023 Jun 7;10:1176802. doi: 10.3389/fmolb.2023.1176802 (PMC10285781; doi:10.3389/fmolb.2023.1176802)
Supplement: Supplementary file 1 [file Table1.xlsx]

## Sheet: Hierarchical Clustering Order
# Notes : Created from Advanced Analysis operation: Clustering:
#Entity List: 178 All Entities
#Interpretation: Condition (Non-averaged)
#Experiment: MPP_Template
#Clustering Algorithm: Hierarchical
#Clustered By: Normalized intensity values
#Clustered On: Entities
#Similarity Measure: Euclidean
#Linkage Rule: Wards
#
# Technology : Lipidomics_Generic. IDENTIFIED_UNIDENTIFIED_COMPOUNDS
# Owner : gxuser
# Created On : Feb 2023
Compound	NTC1-r001(raw)	NTC1-r002(raw)	NTC2-r001(raw)	NTC2-r002(raw)	NTC3-r001(raw)	NTC3-r002(raw)	STS KD1-1-r001(raw)	STS KD1-1-r002(raw)	STS KD1-2-r001(raw)	STS KD1-2-r002(raw)	STS KD1-3-r001(raw)	STS KD1-3-r002(raw)	STS KD2-1-r001(raw)	STS KD2-1-r002(raw)	STS KD2-2-r001(raw)	STS KD2-2-r002(raw)	STS KD2-3-r001(raw)	STS KD2-3-r002(raw)	NTC1-r001: Log2(normalized)	NTC1-r002: Log2(normalized)	NTC2-r001: Log2(normalized)	NTC2-r002: Log2(normalized)	NTC3-r001: Log2(normalized)	NTC3-r002: Log2(normalized)	STS KD1-1-r001: Log2(normalized)	STS KD1-1-r002: Log2(normalized)	STS KD1-2-r001: Log2(normalized)	STS KD1-2-r002: Log2(normalized)	STS KD1-3-r001: Log2(normalized)	STS KD1-3-r002: Log2(normalized)	STS KD2-1-r001: Log2(normalized)	STS KD2-1-r002: Log2(normalized)	STS KD2-2-r001: Log2(normalized)	STS KD2-2-r002: Log2(normalized)	STS KD2-3-r001: Log2(normalized)	STS KD2-3-r002: Log2(normalized)	Lipid Class	Compound Name	Formula	Mass	Ionization mode	Retention Time
Hex3Cer(d18:1/22:1)	0.110287	0.0924535	0.0995539	0.0864238	0.0773249	0.0762667	0.101699	0.0831298	0.11158	0.100505	0.120643	0.104581	0.0800383	0.0708692	0.0732139	0.0700397	0.0862726	0.0658603	0.633244	0.135919	0.344549	-0.0542424	-0.367912	-0.406764	0.404657	-0.163811	0.666089	0.37136	0.886282	0.483456	-0.270668	-0.613723	-0.521945	-0.646919	-0.0591807	-0.820395		Hex3Cer(d18:1/22:1)		1079.73	+	0
Hex3Cer(d18:0/20:1)	0.111945	0.0955663	0.108582	0.0937975	0.0803429	0.0876026	0.10705	0.0886096	0.119047	0.114405	0.128928	0.111784	0.0838231	0.0765188	0.0786688	0.0719923	0.091552	0.0679646	0.488851	0.0486383	0.403971	-0.00334888	-0.434223	-0.193491	0.364413	-0.161684	0.660007	0.54933	0.881904	0.484839	-0.316218	-0.569932	-0.49282	-0.739621	-0.0707808	-0.899835		Hex3Cer(d18:0/20:1)		1079.73	+	0
Hex3Cer(d18:1/20:0)	0.111113	0.0940625	0.102505	0.0905722	0.0792765	0.0869781	0.104944	0.0859013	0.115025	0.112435	0.125013	0.109889	0.0813712	0.0740887	0.0745273	0.0709905	0.0886718	0.0676427	0.5405	0.074971	0.315169	-0.0306967	-0.402942	-0.14385	0.38089	-0.178661	0.637192	0.573546	0.869891	0.509539	-0.330064	-0.592072	-0.575579	-0.711447	-0.0899566	-0.846438		Hex3Cer(d18:1/20:0)		1079.73	+	0
L-Palmitoylcarnitine	0.736065	0.551297	0.758017	0.801516	0.508963	0.504685	0.771023	0.690513	0.673696	0.601147	0.611007	0.626574	0.685938	0.580325	0.462059	0.558824	0.498743	0.387644	0.549655	-0.232469	0.629175	0.780162	-0.448666	-0.471502	0.675209	0.376792	0.310077	0.00176935	0.0457928	0.113869	0.358804	-0.093617	-0.710278	-0.195775	-0.503549	-1.18545		L-Palmitoylcarnitine		399.334	+	0
Hex3Cer(d18:0/24:1)	2.58417	2.10234	2.42466	2.07331	1.63909	1.4557	2.63966	2.32574	3.10866	2.75206	2.36729	2.14144	1.70448	1.35654	1.7135	1.44515	1.49782	1.3164	0.630209	0.152885	0.482829	0.120718	-0.422884	-0.697356	0.679358	0.386483	1.05766	0.775813	0.427448	0.195514	-0.332392	-0.860532	-0.320183	-0.714175	-0.631363	-0.930021		Hex3Cer(d18:0/24:1)		1135.79	+	0
Hex3Cer(d18:1/24:0)	2.87228	2.29602	2.6362	2.27773	1.86071	1.60495	2.81385	2.54827	3.412	3.01952	2.63013	2.33199	1.90436	1.54791	1.88932	1.62146	1.64389	1.46193	0.65692	0.130034	0.455119	0.111222	-0.364589	-0.71251	0.608566	0.375296	1.06208	0.774547	0.449695	0.166612	-0.31003	-0.797644	-0.32869	-0.688422	-0.656097	-0.932106		Hex3Cer(d18:1/24:0)		1135.79	+	0
Hex3Cer(d18:0/26:1)	2.03701	1.52029	1.80573	1.44855	1.22577	1.06613	2.26216	1.85646	2.54831	2.2067	1.83669	1.6067	1.34965	1.00732	1.26474	1.03451	1.13262	1.00043	0.667467	0.02859	0.404302	-0.0769463	-0.441596	-0.746273	0.896379	0.464806	1.15647	0.842187	0.441426	0.149307	-0.231365	-0.870174	-0.373253	-0.812004	-0.614164	-0.885155		Hex3Cer(d18:0/26:1)		1163.82	+	0
Hex3Cer(d18:1/26:0)	1.99374	1.52866	1.81033	1.45781	1.19547	1.07886	2.28709	1.82735	2.58745	2.14041	1.80667	1.5775	1.30091	0.992512	1.28975	1.04606	1.15658	1.01015	0.631991	0.0488002	0.420111	-0.0554077	-0.491004	-0.716354	0.93338	0.440662	1.2043	0.787852	0.415662	0.117843	-0.305415	-0.899507	-0.324336	-0.784125	-0.563613	-0.860842		Hex3Cer(d18:1/26:0)		1163.82	+	0
Hex3Cer(d18:0/22:1)	0.32888	0.293945	0.307025	0.283448	0.228341	0.205603	0.375216	0.312534	0.334851	0.290815	0.315795	0.276758	0.287515	0.18503	0.239523	0.22648	0.234043	0.17642	0.545374	0.252518	0.366048	0.157684	-0.406103	-0.67964	0.889113	0.412431	0.592297	0.224602	0.439502	0.0953955	0.194834	-0.954581	-0.281423	-0.427435	-0.341772	-1.07885		Hex3Cer(d18:0/22:1)		1107.76	+	0
Hex3Cer(d18:1/22:0)	0.325501	0.290065	0.377309	0.283904	0.274854	0.217668	0.385844	0.292233	0.39046	0.293375	0.324169	0.266068	0.272974	0.222525	0.235214	0.215779	0.235591	0.21134	0.416312	0.106593	0.813205	0.0489007	-0.0381582	-0.664992	0.873317	0.126604	0.905276	0.137084	0.405293	-0.125458	-0.0565973	-0.60568	-0.456661	-0.688408	-0.452365	-0.744263		Hex3Cer(d18:1/22:0)		1107.76	+	0
Hex3Cer(d18:0/18:1)	0.155269	0.129231	0.139439	0.12502	0.11512	0.105652	0.136193	0.131912	0.160748	0.161123	0.13485	0.142397	0.112655	0.103307	0.111377	0.101614	0.103229	0.099647	0.659261	0.111711	0.338494	0.0129059	-0.23319	-0.489207	0.268244	0.17296	0.762707	0.769666	0.238668	0.401124	-0.297759	-0.556166	-0.331785	-0.605464	-0.558411	-0.663763		Hex3Cer(d18:0/18:1)		1051.7	+	0
Hex3Cer(d18:1/20:1)	0.154669	0.129218	0.139439	0.12502	0.11512	0.105264	0.136193	0.131912	0.160748	0.161123	0.13485	0.142924	0.112113	0.103307	0.0957424	0.100867	0.103229	0.0997807	0.654639	0.134707	0.354848	0.0391934	-0.199395	-0.45824	0.286742	0.194364	0.76612	0.772867	0.258068	0.426241	-0.275934	-0.512518	-0.732434	-0.581638	-0.514694	-0.612955		Hex3Cer(d18:1/20:1)		1051.7	+	0
Hex3Cer(d18:1/18:0)	0.1333	0.125635	0.129093	0.101815	0.0981198	0.0932706	0.126439	0.124497	0.128685	0.135833	0.128121	0.115107	0.104251	0.0804263	0.0901068	0.0970129	0.0872288	0.0813772	0.585542	0.418036	0.494824	-0.176595	-0.281168	-0.424533	0.43607	0.392297	0.485869	0.638789	0.473453	0.170484	-0.109711	-0.843623	-0.522144	-0.31326	-0.613963	-0.810374		Hex3Cer(d18:1/18:0)		1051.7	+	0
Hex3Cer(d18:1/24:1)	2.63494	2.27361	2.63753	2.14606	1.77548	1.71174	2.31528	2.07032	2.54319	2.39295	2.47594	2.20206	1.66028	1.44459	1.72411	1.4525	1.55821	1.46509	0.732515	0.352451	0.735048	0.20367	-0.284814	-0.379024	0.399243	0.111075	0.64119	0.484276	0.572132	0.270047	-0.457681	-0.816289	-0.360467	-0.802215	-0.621177	-0.779979		Hex3Cer(d18:1/24:1)		1133.78	+	0
Hex3Cer(d18:1/26:1)	2.57057	2.12915	2.27845	2.0367	1.6263	1.46504	2.23775	2.0364	2.38849	2.14565	2.25707	1.91661	1.64122	1.22018	1.71762	1.47513	1.53943	1.28876	0.846074	0.3652	0.538176	0.251895	-0.322437	-0.588959	0.492172	0.251518	0.658567	0.384911	0.514119	0.0967902	-0.299131	-1.05574	-0.183	-0.571433	-0.462548	-0.916177		Hex3Cer(d18:1/26:1)		1161.81	+	0
Cer(m18:0/16:1)	0.2018	0.136402	0.102401	0.119035	0.10217	0.201114	0.117366	0.082379	0.100184	0.142755	0.145557	0.180355	0.154293	0.162985	0.0676019	0.152196	0.096685	0.156846	0.973189	0.120988	-0.502843	-0.175338	-0.507753	0.965776	-0.206058	-0.976214	-0.550462	0.220042	0.262333	0.728729	0.38915	0.508392	-1.40636	0.359378	-0.627809	0.424851		Cer(m18:0/16:1)		521.508	+	0
NAPE(54:2)	0.249516	0.190167	0.239788	0.149198	0.158055	0.207907	0.232367	0.189386	0.256708	0.170208	0.251681	0.143959	0.196146	0.19677	0.084847	0.178056	0.175453	0.157653	0.699059	0.0675978	0.60661	-0.496468	-0.362397	0.27494	0.533526	0.0580302	0.765122	-0.190176	0.719143	-0.579562	0.139561	0.146955	-1.80864	-0.0853806	-0.119621	-0.36831		NAPE(54:2)		1009.81	+	0
NAPE(48:2)	0.221229	0.240348	0.228505	0.253836	0.225427	0.266589	0.206803	0.196596	0.15498	0.265824	0.289367	0.235841	0.221236	0.208125	0.174566	0.151284	0.209535	0.189908	0.0715965	0.307844	0.16383	0.463473	0.125172	0.60318	-0.120591	-0.264859	-0.942792	0.594991	0.836859	0.253896	0.0716841	-0.102425	-0.60359	-1.01157	-0.0831943	-0.3635		NAPE(48:2)		925.707	+	0
NAPE(50:2)	0.179688	0.217263	0.239725	0.158466	0.256537	0.205858	0.225016	0.153265	0.195208	0.175049	0.257487	0.258083	0.224417	0.170576	0.129626	0.0994014	0.12137	0.158043	-0.0533303	0.380888	0.605859	-0.340721	0.760848	0.257586	0.461062	-0.417034	0.136107	-0.113142	0.769308	0.77459	0.454964	-0.17233	-0.800079	-1.40717	-0.950576	-0.346828		NAPE(50:2)		953.745	+	0
NAPE(52:2)	0.551344	0.576815	0.508969	0.525112	0.687542	0.486356	0.662413	0.576938	0.520647	0.629539	0.596266	0.540547	0.475067	0.427233	0.345158	0.324032	0.486265	0.552233	0.17275	0.294523	-0.042884	0.0413113	0.768008	-0.165424	0.667614	0.295101	0.0182843	0.530366	0.383948	0.119421	-0.228748	-0.514904	-1.09011	-1.26042	-0.165927	0.177092		NAPE(52:2)		981.773	+	0
Sphinganine	8.70886	10.7427	11.4601	13.76	13.7023	14.4212	12.2719	13.3501	12.106	14.1578	14.5719	16.2241	7.52466	8.98337	9.32772	10.7562	9.47099	10.9062	-0.736504	-0.190411	-0.0222313	0.453635	0.442701	0.575748	0.155836	0.374954	0.120421	0.527788	0.602788	0.882225	-1.11677	-0.655758	-0.557889	-0.187161	-0.518231	-0.15113		Sphinganine		301.298	+	0
Hex3Cer(d18:1/16:0)	4.46424	4.4015	4.28466	4.08387	3.52689	3.50171	3.49599	3.5284	4.2374	4.45029	4.87343	4.88535	3.08284	3.00677	2.98826	2.95644	3.12633	3.27943	0.512655	0.472141	0.395125	0.257733	-0.161994	-0.182504	-0.187183	-0.160769	0.36338	0.503697	0.763701	0.770696	-0.5472	-0.618722	-0.636393	-0.667035	-0.507095	-0.370235		Hex3Cer(d18:1/16:0)		1023.67	+	0
Hex3Cer(d18:0/16:1)	4.48532	4.45781	4.31986	4.1138	3.52978	3.56981	3.54381	3.57006	4.25787	4.45348	4.9108	4.92348	3.11094	3.02369	3.01165	2.95819	3.16449	3.32556	0.503389	0.485749	0.395612	0.255468	-0.183566	-0.151233	-0.172193	-0.151029	0.354166	0.482961	0.763258	0.770653	-0.545751	-0.627326	-0.638761	-0.690123	-0.496817	-0.354459		Hex3Cer(d18:0/16:1)		1023.67	+	0
Hex3Cer(d18:1/18:1)	4.48294	4.45627	4.32014	4.13078	3.53278	3.56534	3.54601	3.57073	4.25901	4.45317	4.91089	4.94106	3.10956	3.02408	3.01266	2.95634	3.16455	3.32275	0.500225	0.483137	0.3943	0.265953	-0.181852	-0.155584	-0.171149	-0.151257	0.353493	0.481143	0.761309	0.778852	-0.547249	-0.627072	-0.637903	-0.691939	-0.497051	-0.357362		Hex3Cer(d18:1/18:1)		1023.67	+	0
SM 34:1;O2	559.893	637.047	583.812	639.485	480.408	487.795	445.153	465.145	521.983	590.954	661.055	677.698	411.637	531.295	441.05	487.338	538.088	543.639	0.150554	0.553836	0.281232	0.565768	-0.327742	-0.280071	-0.56583	-0.428599	-0.0684603	0.319217	0.669399	0.747075	-0.810355	-0.0132241	-0.594758	-0.283002	0.0264627	0.0585216	SM	SM 34:1;O2		702.568	+	0
SM 32:1;O2	15.2896	16.2375	15.4591	15.6002	13.1295	13.6614	13.614	13.8232	15.2162	17.1038	18.4219	16.4916	11.5356	13.1614	13.1499	12.8757	13.3323	13.433	0.200436	0.408728	0.238607	0.270082	-0.327018	-0.189496	-0.201528	-0.148717	0.183767	0.588725	0.845822	0.4625	-0.775215	-0.318609	-0.321643	-0.394622	-0.273933	-0.247884	SM	SM 32:1;O2		674.536	+	0
SM 36:1;O2	6.47923	6.86868	6.35404	6.51798	5.78953	5.73027	5.82133	5.79911	6.40347	7.81424	7.20971	6.69196	4.72473	6.15357	5.90051	5.73998	5.80847	5.88675	0.177019	0.388112	0.106461	0.19858	-0.230014	-0.267222	-0.210204	-0.224031	0.134484	0.854541	0.563348	0.293848	-0.965019	-0.00947628	-0.161344	-0.261096	-0.218204	-0.169791	SM	SM 36:1;O2		730.603	+	0
Hex3Cer(d18:0/14:1)	0.0886574	0.0835609	0.088845	0.0752344	0.0811453	0.0788972	0.0739161	0.075818	0.0814074	0.0873892	0.107822	0.106527	0.0677071	0.0739139	0.0741729	0.0711245	0.0764208	0.0764409	0.306465	0.106361	0.313606	-0.248417	0.00721435	-0.0877452	-0.308165	-0.2223	0.0181118	0.257766	0.967909	0.927089	-0.604717	-0.308267	-0.296446	-0.43829	-0.195535	-0.194643		Hex3Cer(d18:0/14:1)		995.636	+	0
Hex3Cer(d18:1/14:0)	0.0884105	0.0833258	0.0879105	0.0742309	0.0809486	0.0783673	0.0721878	0.0734966	0.0805581	0.0870584	0.107036	0.10566	0.0650912	0.0716022	0.0725538	0.0699057	0.0753023	0.0757923	0.335891	0.141153	0.317245	-0.238825	0.045998	-0.0605458	-0.330582	-0.271509	0.0301001	0.285222	0.964392	0.921855	-0.67079	-0.357361	-0.313954	-0.436193	-0.19171	-0.170385		Hex3Cer(d18:1/14:0)		995.636	+	0
EtherPC 32:1	3.63758	2.34791	3.52196	3.45981	3.36976	3.57508	3.18257	3.16053	3.57545	1.93476	2.88198	3.22754	2.95213	1.84864	3.36466	3.75523	3.47109	1.74796	0.4838	-0.575001	0.40568	0.362625	0.298842	0.44189	0.160617	0.14381	0.442142	-1.04308	-0.0793265	0.194555	-0.0211617	-1.15321	0.295182	0.560786	0.370494	-1.28864	EtherPC	EtherPC 32:1		717.557	+	0
PC 32:0	15.3138	16.9842	16.3029	17.9312	14.8527	16.5225	16.1821	15.7711	17.5306	16.374	15.1923	17.6179	14.969	13.8354	15.4377	18.758	15.1505	13.367	-0.163137	0.254352	0.0892561	0.473162	-0.286415	0.143231	0.0592739	-0.0444741	0.382046	0.10682	-0.195242	0.402087	-0.25497	-0.572523	-0.130637	0.654945	-0.206361	-0.711424	PC	PC 32:0		733.562	+	0
EtherPC 32:2	10.4132	10.4542	11.2041	11.4718	9.62901	10.8268	10.5823	10.2361	11.5262	10.0738	10.4741	11.9315	9.83544	7.79875	10.305	11.4702	9.61716	6.89668	0.0736614	0.0864345	0.311771	0.38858	-0.181012	0.200365	0.126062	0.0178744	0.403963	-0.0341432	0.0926276	0.51637	-0.112016	-0.866745	0.0396756	0.388128	-0.185018	-1.26658	EtherPC	EtherPC 32:2		715.548	+	0
HexCer(d18:0/16:1)	5.99793	5.67901	5.74156	5.87229	5.45556	5.31012	5.48294	5.20048	5.13839	4.76252	5.71709	5.6393	5.50766	5.29181	5.9422	5.78834	5.78934	5.50985	0.396493	0.125535	0.17986	0.29151	-0.0735288	-0.207535	-0.0487045	-0.310998	-0.370567	-0.747284	0.158682	0.0907411	-0.0263938	-0.224665	0.3502	0.220106	0.220963	-0.0244277		HexCer(d18:0/16:1)		699.564	+	0
HexCer(d18:1/16:0)	5.95257	5.62611	5.68487	5.82826	5.41828	5.28437	5.43626	5.16028	5.09317	4.72934	5.67726	5.61267	5.46473	5.26773	5.90896	5.76307	5.73464	5.47359	0.394487	0.114591	0.16615	0.28976	-0.0721963	-0.196376	-0.0557556	-0.314287	-0.379248	-0.74703	0.159502	0.102719	-0.0298365	-0.212026	0.357997	0.233939	0.209403	-0.0217933		HexCer(d18:1/16:0)		699.564	+	0
PE 35:5	4.25697	4.16526	4.14264	3.9996	3.79699	3.91674	3.55617	3.4785	3.71203	3.53358	3.79828	3.98691	3.54204	3.41025	3.72313	3.84856	3.57146	2.87718	0.528176	0.441952	0.4204	0.28128	0.0754772	0.198405	-0.183944	-0.27137	-0.0141134	-0.209165	0.0768217	0.268705	-0.199706	-0.349814	-0.00229547	0.128882	-0.166953	-1.02275	PE	PE 35:5		727.523	+	0
PE 33:2	4.39762	4.23011	4.33021	4.08734	3.88786	4.00276	3.73705	3.47828	4.15398	3.79025	4.14276	4.25582	3.83518	3.49404	3.85757	3.98063	3.67632	2.92437	0.473056	0.324416	0.413928	0.193012	0.00150915	0.112977	-0.149915	-0.424558	0.254913	-0.0958053	0.244553	0.347607	-0.0507091	-0.407248	-0.0284244	0.0917646	-0.212618	-1.08845	PE	PE 33:2		701.502	+	0
PE 35:3	3.99004	4.02359	3.95632	3.84515	3.67943	3.68193	3.6343	3.49388	3.77955	3.61558	3.84045	4.03181	3.50466	3.31642	3.65043	3.78179	3.51246	2.82313	0.352254	0.386825	0.317218	0.199551	0.0176756	0.0204804	-0.0332779	-0.195944	0.128514	-0.0545948	0.194499	0.395257	-0.183225	-0.411156	-0.0149961	0.130961	-0.174052	-1.076	PE	PE 35:3		727.523	+	0
PE 31:2	0.3514	0.349506	0.345983	0.333656	0.315639	0.311513	0.26143	0.252478	0.292764	0.290058	0.298436	0.321452	0.277197	0.277634	0.289107	0.296586	0.295725	0.23674	0.593257	0.573752	0.537189	0.406248	0.205907	0.158409	-0.474182	-0.599939	-0.0656176	-0.0991388	0.00363535	0.271769	-0.262819	-0.257136	-0.110991	-0.0188114	-0.0293073	-0.832222	PE	PE 31:2		673.466	+	0
PE 32:0	0.575272	0.55218	0.561433	0.545681	0.525595	0.523688	0.443999	0.455207	0.48188	0.489176	0.503967	0.529702	0.476097	0.472672	0.473452	0.490368	0.490285	0.411805	0.582914	0.416554	0.484036	0.368472	0.216188	0.201427	-0.468886	-0.367654	-0.136427	-0.0754015	0.0455562	0.247792	-0.185455	-0.214767	-0.20807	-0.0655248	-0.0662079	-0.774539	PE	PE 32:0		691.516	+	0
EtherPE 32:2	0.472663	0.471991	0.475056	0.459712	0.444385	0.446206	0.380734	0.382725	0.393902	0.424705	0.42754	0.446233	0.406415	0.390122	0.415028	0.414001	0.40116	0.3502	0.474533	0.468703	0.495195	0.360841	0.222081	0.238816	-0.41052	-0.38917	-0.271376	0.0367268	0.0639471	0.239063	-0.14341	-0.310834	-0.0575967	-0.0677267	-0.196666	-0.752606	EtherPE	EtherPE 32:2		673.505	+	0
N-oleoyl GABA	1.72071	1.79818	2.7719	3.49341	1.22882	1.63193	1.22198	1.39023	1.35118	1.76613	1.52223	1.42607	0.866179	0.842924	1.04147	0.851719	0.863065	0.825591	0.445596	0.528287	1.34079	1.77514	-0.186519	0.346144	-0.197008	0.045193	-0.0083007	0.494513	0.215495	0.0929805	-0.843127	-0.894222	-0.497111	-0.874733	-0.849889	-0.933231	N-oleoyl	N-oleoyl GABA		367.305	+	0
N-palmitoyl leucine	5.82383	6.50408	9.97878	11.3262	4.18696	4.16819	3.51447	3.75417	3.86743	4.10764	4.3739	4.2912	2.07879	2.16855	1.84756	1.96868	1.96703	2.34071	0.716643	0.897205	1.5968	1.80381	0.177306	0.169962	-0.108862	-0.00102573	0.047557	0.146047	0.248699	0.217499	-0.967111	-0.898022	-1.15985	-1.05606	-1.05744	-0.773159	N-palmitoyl	N-palmitoyl leucine		369.323	+	0
N-oleoylethanolamine	3.18307	3.59005	3.20071	2.62858	3.39877	2.92431	3.36441	3.11741	2.96908	3.73389	3.00577	2.42871	3.23476	2.75603	2.57589	3.26181	2.5039	2.71877	0.188809	0.597386	0.207579	-0.461144	0.411458	-0.0991105	0.376955	0.118027	-0.0475163	0.730778	-0.00581461	-0.729688	0.243506	-0.300364	-0.529897	0.271789	-0.626156	-0.346586		N-oleoylethanolamine		325.298	+	0
PE 40:8	0.360447	0.337763	0.326989	0.273258	0.369998	0.306092	0.313507	0.400953	0.334334	0.412978	0.381549	0.313875	0.275348	0.274488	0.279354	0.294464	0.23682	0.227831	0.407144	0.217199	0.122462	-0.402111	0.48357	-0.070525	-0.000572027	0.718363	0.187379	0.804716	0.573405	0.00284927	-0.379841	-0.388978	-0.337631	-0.183693	-0.820325	-0.933411	PE	PE 40:8		787.511	+	0
PE 40:7	0.628825	0.608556	0.565601	0.515834	0.621005	0.551817	0.573248	0.703928	0.574269	0.675889	0.633248	0.564246	0.462638	0.457673	0.493232	0.50606	0.409761	0.387419	0.422672	0.325937	0.109821	-0.162108	0.385726	0.0369743	0.149471	0.755774	0.154724	0.635763	0.443366	0.10274	-0.483449	-0.515309	-0.294395	-0.218589	-0.841793	-1.00732	PE	PE 40:7		789.529	+	0
PE 34:4	0.052243	0.0530386	0.0503823	0.0468439	0.0589352	0.0515699	0.0460458	0.0457312	0.0493842	0.058451	0.057255	0.0514995	0.04154	0.0419747	0.0545995	0.0401543	0.0445891	0.0355096	0.243363	0.292027	0.126585	-0.107883	0.631464	0.201607	-0.163212	-0.185292	0.062163	0.604897	0.538333	0.19721	-0.494799	-0.461274	0.38542	-0.604037	-0.266721	-0.999848	PE	PE 34:4		711.48	+	0
EtherPE 34:2	5.4966	5.06401	5.40639	4.81448	4.80647	5.01934	4.99709	4.75283	5.62961	4.93447	5.14835	4.68569	4.64224	4.10705	4.80517	4.47678	4.06748	3.35599	0.495744	0.214442	0.438953	0.0410301	0.0353163	0.184031	0.168786	-0.00320088	0.577797	0.12551	0.271122	-0.0520205	-0.0839885	-0.504351	0.0343879	-0.208542	-0.537576	-1.19742	EtherPE	EtherPE 34:2		701.536	+	0
EtherPE 36:4	2.43478	2.31463	2.35431	2.19278	2.10765	2.19082	2.2916	2.05381	2.36646	2.07428	2.19503	2.02462	1.9373	1.76025	2.01961	1.94898	1.94288	1.52852	0.551149	0.371839	0.432063	0.180246	0.0399615	0.177077	0.336419	-0.0517226	0.4503	-0.0165959	0.183874	-0.102445	-0.258641	-0.59819	-0.111217	-0.237347	-0.248455	-1.09831	EtherPE	EtherPE 36:4		725.535	+	0
PE 34:3	0.225704	0.232476	0.23997	0.219688	0.215958	0.214608	0.196384	0.210912	0.191189	0.210785	0.205076	0.21373	0.193632	0.194954	0.201156	0.190125	0.192446	0.151293	0.369092	0.480171	0.599373	0.267576	0.203236	0.179676	-0.153753	0.114403	-0.254479	0.112149	0.00896875	0.164281	-0.206765	-0.181216	-0.063532	-0.275459	-0.229861	-1.13386	PE	PE 34:3		713.501	+	0
PE 36:4	0.470869	0.489553	0.472695	0.423579	0.465129	0.448791	0.404785	0.47774	0.45791	0.480571	0.464362	0.398086	0.382389	0.374761	0.391339	0.379842	0.35979	0.294713	0.367947	0.495327	0.380621	0.0214973	0.3278	0.210752	-0.127062	0.415368	0.276603	0.434712	0.322397	-0.181692	-0.313371	-0.379336	-0.237642	-0.335252	-0.512784	-1.16588	PE	PE 36:4		739.512	+	0
PE 36:2	4.4975	4.34918	4.42618	4.1059	3.84336	3.92326	4.20406	4.0933	4.11149	3.87016	4.04412	3.78317	3.04366	2.81864	3.16619	3.1853	2.97154	2.3223	0.581093	0.487414	0.536443	0.326616	0.142028	0.199504	0.392615	0.318028	0.330418	0.161442	0.284262	0.0979315	-0.509653	-0.724215	-0.399398	-0.382589	-0.576645	-1.2653	PE	PE 36:2		743.547	+	0
PE 36:3	2.00463	1.95145	1.91747	1.82269	1.82286	1.85939	2.09415	2.19236	2.20232	2.19513	2.07304	1.98516	1.54644	1.44234	1.5959	1.59276	1.44156	1.19511	0.302307	0.224836	0.174231	0.0281591	0.02843	0.0856113	0.428196	0.560249	0.573302	0.563883	0.399005	0.274196	-0.445407	-0.646201	-0.354696	-0.360376	-0.647757	-1.18796	PE	PE 36:3		741.534	+	0
EtherPE 36:5	1.86227	1.76615	1.76875	1.66688	1.6563	1.73401	1.82368	1.86409	1.93739	1.94092	1.86716	1.76885	1.3767	1.3087	1.45281	1.45723	1.33523	1.10123	0.397297	0.239283	0.243654	0.0667886	0.0477894	0.184517	0.334853	0.400203	0.515212	0.520632	0.405106	0.243825	-0.503526	-0.654572	-0.343072	-0.334013	-0.594728	-1.16925	EtherPE	EtherPE 36:5		723.519	+	0
PE 38:4	3.09458	3.04617	2.99372	2.92239	2.76163	2.82527	2.9216	3.00686	3.01651	3.01456	3.0947	3.12673	2.38527	2.25708	2.45006	2.54571	2.34645	1.91426	0.393445	0.342699	0.286802	0.209195	0.0270841	0.100408	0.208315	0.3009	0.31121	0.309128	0.393567	0.426712	-0.444439	-0.622222	-0.358183	-0.234929	-0.497256	-1.15243	PE	PE 38:4		767.544	+	0
EtherPE 36:6	0.404088	0.405253	0.395158	0.377736	0.362881	0.379677	0.382518	0.396235	0.411337	0.413853	0.405115	0.418657	0.291485	0.277552	0.318626	0.314522	0.293332	0.24348	0.372048	0.380545	0.306092	0.173015	0.0545975	0.188138	0.210136	0.314123	0.424524	0.442522	0.379539	0.476585	-0.592014	-0.736577	-0.329255	-0.367511	-0.573376	-1.12313	EtherPE	EtherPE 36:6		721.506	+	0
PE 36:1	7.84323	7.6053	7.33218	7.38874	7.00385	7.26056	6.598	6.67388	6.97515	6.71925	7.14249	7.4693	5.75999	5.31414	5.925	6.13144	5.68023	4.26793	0.552395	0.458231	0.346438	0.369929	0.206403	0.316435	0.023938	0.0588898	0.193852	0.0796015	0.26632	0.403075	-0.391261	-0.637522	-0.304921	-0.200234	-0.433883	-1.30768	PE	PE 36:1		745.562	+	0
EtherPE 36:2	2.58089	2.33466	2.35743	2.43616	2.17537	2.2081	2.05831	2.1297	2.20379	2.08739	2.2445	2.26396	1.89974	1.73856	2.01405	2.03548	1.88245	1.48229	0.683001	0.349092	0.381411	0.490823	0.113755	0.163488	-0.0704498	0.0431059	0.156983	-0.0237254	0.21794	0.246689	-0.337422	-0.63267	-0.142833	-0.107591	-0.36787	-1.16373	EtherPE	EtherPE 36:2		729.568	+	0
PE 34:2	0.810406	0.810349	0.82847	0.775209	0.761526	0.676014	0.706623	0.706199	0.743882	0.733904	0.747408	0.793221	0.561806	0.577517	0.634271	0.611374	0.606286	0.463906	0.490833	0.490619	0.557811	0.355924	0.301818	-0.0600719	0.0744732	0.0726512	0.230596	0.189568	0.244963	0.42571	-0.622323	-0.538526	-0.253723	-0.365429	-0.390823	-1.20407	PE	PE 34:2		715.522	+	0
PE 34:1	1.8669	1.81799	1.83061	1.7693	1.70381	1.7239	1.65562	1.63147	1.73226	1.7198	1.86754	1.91805	1.35177	1.31793	1.33648	1.34293	1.33855	1.06033	0.470903	0.393001	0.413292	0.313342	0.202659	0.237053	0.118473	0.0753465	0.251251	0.230071	0.471897	0.550211	-0.476512	-0.5509	-0.509894	-0.495763	-0.505351	-1.18908	PE	PE 34:1		717.529	+	0
EtherPE 34:3	1.16416	1.08689	1.17587	1.10764	1.07199	1.0629	1.02114	1.023	1.11695	1.09155	1.13355	1.18871	0.956153	0.945786	0.943809	0.947314	0.914412	0.75353	0.424455	0.180499	0.460032	0.247668	0.131468	0.10121	-0.041165	-0.0347011	0.27741	0.195693	0.329799	0.498588	-0.274757	-0.313483	-0.320914	-0.30775	-0.433318	-1.12073	EtherPE	EtherPE 34:3		699.517	+	0
PE 32:1	0.228293	0.231765	0.23494	0.221134	0.207422	0.21643	0.205816	0.2029	0.208459	0.224395	0.236407	0.259697	0.194102	0.184123	0.186347	0.18761	0.191973	0.168469	0.313447	0.368153	0.417459	0.19799	-0.0340051	0.12006	-0.062165	-0.113883	-0.0159186	0.251036	0.440014	0.780522	-0.274517	-0.465798	-0.422279	-0.397813	-0.314502	-0.787803	PE	PE 32:1		689.501	+	0
PE 40:6	1.30798	1.32221	1.23716	1.2614	1.1769	1.18868	1.11661	1.224	1.16757	1.26049	1.33741	1.40946	0.942467	0.981524	0.993165	1.04077	0.960092	0.818389	0.426183	0.459974	0.252417	0.312987	0.0965053	0.127606	-0.0676403	0.219032	0.0716718	0.310728	0.495655	0.659472	-0.596972	-0.470206	-0.433397	-0.287224	-0.539128	-1.03766	PE	PE 40:6		791.545	+	0
EtherPE 40:6	0.722926	0.715982	0.693235	0.701315	0.63043	0.653882	0.645853	0.679778	0.690071	0.683144	0.678478	0.738652	0.521184	0.513963	0.546503	0.572638	0.535649	0.440488	0.454478	0.424284	0.323283	0.359535	0.0261917	0.140454	0.101804	0.261958	0.308973	0.277407	0.255969	0.521801	-0.569139	-0.612781	-0.420738	-0.274598	-0.483493	-1.09539	EtherPE	EtherPE 40:6		777.567	+	0
PE 38:3	2.11128	2.1138	2.00504	2.0735	1.84379	1.95379	1.99077	2.02287	2.01954	2.0261	2.09592	2.26957	1.55506	1.53125	1.62355	1.68513	1.60839	1.28977	0.392756	0.396447	0.232915	0.336851	-0.0266295	0.152766	0.210805	0.260327	0.255227	0.265267	0.370146	0.616566	-0.553849	-0.601627	-0.420421	-0.30517	-0.449471	-1.1329	PE	PE 38:3		769.56	+	0
EtherPE 38:5	2.29259	2.33885	2.18845	2.27028	1.9295	2.03923	2.10843	2.1289	2.15608	2.16676	2.29545	2.45821	1.70567	1.65151	1.77092	1.84347	1.78045	1.41627	0.412294	0.474986	0.266405	0.381601	-0.128779	0.044792	0.149517	0.179832	0.219639	0.235141	0.416208	0.631186	-0.515722	-0.61699	-0.397909	-0.271925	-0.381075	-1.0992	EtherPE	EtherPE 38:5		751.548	+	0
EtherPE 40:7	1.33999	1.34062	1.29189	1.32108	1.1626	1.20898	1.16013	1.19274	1.22843	1.25649	1.31361	1.42037	1.02877	1.02319	1.0818	1.11476	1.0499	0.854411	0.429789	0.431371	0.306542	0.381873	-0.0489409	0.0829254	-0.0561186	0.0373471	0.136723	0.212887	0.362758	0.626203	-0.461255	-0.479585	-0.291813	-0.190623	-0.392732	-1.08735	EtherPE	EtherPE 40:7		775.55	+	0
PE 38:2	1.19647	1.17508	1.1426	1.18107	1.03783	1.10518	1.07898	1.07059	1.10738	1.09397	1.1577	1.28162	0.889983	0.866495	0.92353	0.952084	0.912634	0.741151	0.444137	0.386458	0.29681	0.402713	-0.0107196	0.190352	0.113615	0.0886559	0.196711	0.157753	0.338803	0.663982	-0.502159	-0.587682	-0.383839	-0.28647	-0.42179	-1.08733	PE	PE 38:2		771.579	+	0
EtherPE 38:6	3.00063	3.00022	2.93852	2.93344	2.68427	2.75357	2.66588	2.74671	2.80471	2.79489	2.99188	3.04277	2.32485	2.19254	2.35945	2.44835	2.31669	1.88516	0.422769	0.422313	0.353909	0.348208	0.0559752	0.139888	0.0333491	0.13168	0.200467	0.188927	0.413152	0.468677	-0.41728	-0.61018	-0.36865	-0.246887	-0.428851	-1.10747	EtherPE	EtherPE 38:6		749.534	+	0
Cer(d18:1/28:0)	0.834784	0.679543	0.78131	0.788053	0.822764	0.643775	0.874647	0.838566	0.796276	0.770849	0.663012	0.698378	0.773646	0.729964	0.697656	0.699165	0.823696	0.741974	0.397477	-0.426463	0.132375	0.166783	0.339396	-0.642994	0.584276	0.415581	0.208352	0.0783962	-0.525086	-0.316984	0.092896	-0.139844	-0.321124	-0.312473	0.343929	-0.0744938		Cer(d18:1/28:0)		705.699	+	0
Cer(d18:1/26:0)	9.25947	8.33311	9.28764	9.47481	9.29725	8.32832	10.2603	9.76312	10.2095	8.8156	9.49715	8.83923	10.4475	9.37377	10.4361	9.56312	9.43156	8.67732	-0.0607174	-0.540536	-0.046888	0.0439339	-0.0421789	-0.543154	0.406455	0.180381	0.383861	-0.284323	0.0546542	-0.272138	0.488781	-0.00487084	0.483789	0.0861654	0.0231077	-0.356296		Cer(d18:1/26:0)		677.667	+	0
Cer(t18:0/18:0)	1.06185	0.972176	1.23785	1.17965	1.07007	1.03271	1.29549	1.27537	1.04119	0.995169	1.16584	1.07115	1.27573	1.23712	1.21917	1.19708	1.09027	1.0438	-0.252308	-0.599685	0.351478	0.161894	-0.221969	-0.361851	0.530689	0.469067	-0.329676	-0.507656	0.115517	-0.217989	0.470171	0.34916	0.291639	0.219647	-0.148309	-0.319817		Cer(t18:0/18:0)		583.554	+	0
Cer(d18:1/30:0)	1.09282	0.760767	1.19954	0.998646	1.06007	0.817125	1.56	1.22983	1.14853	0.866826	0.93899	0.725439	1.2748	1.06604	1.05214	1.02359	1.10387	0.858654	0.175281	-0.814157	0.429816	-0.0709063	0.0921577	-0.618927	1.14759	0.497941	0.311111	-0.457625	-0.239173	-0.944053	0.596054	0.107507	0.0716455	-0.00351714	0.202759	-0.483502		Cer(d18:1/30:0)		733.737	+	0
Cer(d18:1/32:0)	2.66646	2.39585	3.02733	2.57763	2.61796	2.34045	4.25576	2.80556	2.92415	2.45588	2.47176	2.09774	3.15649	2.60098	3.3625	2.91808	2.84725	2.21715	-0.0650852	-0.380913	0.309521	-0.165075	-0.119261	-0.449949	1.3147	0.0849956	0.207177	-0.307872	-0.288846	-0.773065	0.432822	-0.138464	0.619417	0.201045	0.12853	-0.609684		Cer(d18:1/32:0)		761.769	+	0
Cer(m18:0/14:1)	0.197002	0.230844	0.252809	0.180595	0.161321	0.183809	0.233217	0.173717	0.206089	0.159227	0.192122	0.175417	0.24654	0.25255	0.176137	0.254366	0.192433	0.174087	-0.0422613	0.430472	0.701514	-0.301571	-0.638124	-0.248969	0.460966	-0.417359	0.0922162	-0.677079	-0.117063	-0.388312	0.626633	0.698458	-0.376104	0.719819	-0.112232	-0.411008		Cer(m18:0/14:1)		493.483	+	0
Cer(d18:1/20:1)	2.02196	1.69437	1.68891	1.71801	2.12045	1.97987	1.83227	1.77857	1.92192	1.41722	1.26289	1.28705	1.90448	2.10397	2.37552	2.07639	1.54536	1.53055	0.386022	-0.119811	-0.12904	-0.0801617	0.522125	0.32582	0.104097	0.0189818	0.240808	-0.63095	-0.960904	-0.90666	0.214726	0.499788	0.847184	0.462032	-0.383247	-0.410807		Cer(d18:1/20:1)		591.559	+	0
Cer(d18:0/16:0)	5.79668	5.50419	6.46616	5.78455	6.37498	6.19294	5.46695	5.63586	5.051	5.15432	5.44568	4.80939	7.74793	6.90995	6.43792	6.08912	6.58352	6.00331	-0.0789254	-0.259257	0.301746	-0.0862233	0.252288	0.151384	-0.282902	-0.176921	-0.55852	-0.487993	-0.296478	-0.729242	0.931612	0.532947	0.286506	0.0924989	0.364398	0.0430653		Cer(d18:0/16:0)		539.526	+	0
Cer(d18:1/22:1)	2.56291	2.44754	2.46011	2.41387	2.61565	2.56111	2.30516	2.10691	2.12619	2.03386	2.14536	2.10912	2.92031	2.67505	2.64747	2.81542	2.25297	2.08245	0.249706	0.0849552	0.10328	0.0354079	0.32257	0.2472	-0.129422	-0.451102	-0.418525	-0.577316	-0.386411	-0.447349	0.71668	0.402897	0.365827	0.585837	-0.211343	-0.49288		Cer(d18:1/22:1)		619.582	+	0
Cer(d18:0/18:0)	1.27332	1.1339	1.17707	1.12539	1.12502	1.31278	1.47341	1.36247	1.54723	1.224	1.22582	1.0068	1.68164	1.36199	1.33476	1.27847	1.37435	1.02806	0.0102162	-0.369211	-0.246951	-0.393869	-0.394928	0.110088	0.487775	0.231636	0.647744	-0.119019	-0.114167	-0.758209	0.920306	0.230502	0.16442	0.0234458	0.260047	-0.689824		Cer(d18:0/18:0)		567.551	+	0
Cer(m18:0/18:0)	0.898941	0.704009	0.679478	0.524756	0.697423	0.67189	0.843246	0.881898	0.703112	0.599774	0.588993	0.465311	0.945023	0.677886	0.767598	0.890672	0.657005	0.643454	0.681025	0.0106642	-0.086603	-0.795265	-0.0151121	-0.117406	0.50561	0.628526	0.00716828	-0.428801	-0.478548	-1.125	0.818129	-0.0930401	0.247828	0.655679	-0.178848	-0.236004		Cer(m18:0/18:0)		551.557	+	0
Cer(d18:0/20:0)	1.11091	0.926534	1.11879	0.825674	0.931184	0.945325	1.37126	1.10319	1.00093	1.05647	0.80141	0.693581	1.27266	1.12192	1.25437	1.1936	1.10925	0.821497	0.237791	-0.27264	0.257673	-0.596786	-0.25856	-0.216168	0.829982	0.218187	-0.0554262	0.0964686	-0.680679	-1.0871	0.6201	0.265525	0.579389	0.439716	0.233584	-0.611052		Cer(d18:0/20:0)		595.582	+	0
Cer(d18:1/26:1)	11.1207	9.36396	10.1686	9.54024	9.05873	8.33662	13.1098	12.447	10.9727	9.46288	7.83677	7.2543	12.6011	10.5397	12.5965	11.2505	10.0842	8.61874	0.278438	-0.220269	0.0188406	-0.166175	-0.316384	-0.557324	0.755704	0.605215	0.239558	-0.189789	-0.73666	-0.960669	0.640919	0.122796	0.639857	0.312087	-0.00535592	-0.460798		Cer(d18:1/26:1)		675.652	+	0
Cer(m18:0/22:0)	1.23677	1.0998	1.02347	0.951564	1.13592	1.02622	1.27329	1.25214	1.23366	1.17582	0.898344	0.804695	1.39543	1.20495	1.38521	1.40035	1.31634	1.08987	0.225061	-0.131512	-0.350016	-0.571306	-0.03335	-0.341867	0.313456	0.262568	0.217398	0.07152	-0.74614	-1.08057	0.591705	0.145872	0.569389	0.602398	0.414453	-0.159061		Cer(m18:0/22:0)		607.624	+	0
Cer(m18:0/20:0)	1.39777	1.09861	1.21323	1.10238	1.13806	1.07644	1.43074	1.29197	1.11634	1.12951	0.906801	0.859406	1.49193	1.23556	1.53568	1.4366	1.45623	1.17588	0.421121	-0.289866	0.00309344	-0.279766	-0.185733	-0.350075	0.489944	0.188751	-0.242603	-0.207995	-0.856351	-1.01483	0.613579	0.0569523	0.698902	0.502009	0.542073	-0.0892049		Cer(m18:0/20:0)		579.591	+	0
Cer(d18:0/24:0)	8.32586	7.53844	6.89655	7.17764	7.44057	6.8695	8.49792	7.97884	6.80878	6.13288	5.58227	5.18893	9.12638	8.39147	9.53126	8.95082	8.68594	7.61884	0.306046	0.0151634	-0.245397	-0.128432	-0.0230981	-0.256906	0.365933	0.181397	-0.282899	-0.589002	-0.864417	-1.07835	0.574828	0.329027	0.701921	0.517958	0.430007	0.0462209		Cer(d18:0/24:0)		651.652	+	0
Cer(m18:0/24:1)	7.73831	7.05903	6.81998	6.73219	7.04282	6.34788	7.77289	7.18821	6.5466	5.82645	4.98761	4.71118	8.46553	7.65348	8.74136	8.3137	8.42344	7.31164	0.290459	0.0243336	-0.0754597	-0.112987	0.0176717	-0.283245	0.303373	0.0768599	-0.193961	-0.531521	-0.981796	-1.14696	0.550628	0.25853	0.643499	0.498205	0.536189	0.126175		Cer(m18:0/24:1)		633.642	+	0
Cer(d18:1/22:0)	2.72793	2.73639	2.56036	2.9491	2.86289	2.72101	3.68843	2.87348	3.078	2.61543	2.40488	2.48718	3.58723	3.25152	3.52238	3.19312	3.04851	2.71367	-0.23434	-0.223851	-0.449022	0.029662	-0.0708079	-0.24294	0.787217	-0.0583032	0.174535	-0.376955	-0.661184	-0.547224	0.693005	0.360252	0.631225	0.298883	0.141928	-0.252086		Cer(d18:1/22:0)		621.602	+	0
Cer(d18:0/22:0)	1.52028	1.39569	1.45295	1.54421	1.48911	1.48904	1.68612	1.73467	1.56219	1.27382	1.32194	1.26034	1.86135	1.57146	1.92391	1.8087	1.79112	1.48996	-0.0732379	-0.362065	-0.226246	-0.020478	-0.143224	-0.143368	0.276479	0.372359	0.0186073	-0.670687	-0.545437	-0.706604	0.610432	0.0385901	0.722107	0.513524	0.480527	-0.141278		Cer(d18:0/22:0)		623.619	+	0
Cer(m18:0/22:1)	0.919846	0.769875	0.916391	0.915094	0.982986	0.821573	0.954664	1.1068	0.948271	0.783059	0.751885	0.696309	1.07773	0.967955	1.23713	1.08179	1.02821	0.878987	-0.019243	-0.570272	-0.0308962	-0.0352792	0.1863	-0.369053	0.0957831	0.553587	0.0749825	-0.517703	-0.643477	-0.881225	0.471184	0.13859	0.898237	0.482827	0.325572	-0.159915		Cer(m18:0/22:1)		605.608	+	0
Cer(d18:1/30:1)	1.16312	1.21062	1.26262	1.30941	1.37522	1.08797	1.41482	1.17283	1.03863	1.0573	0.930421	0.85736	1.53314	1.22844	1.35008	1.36592	1.43332	1.26933	-0.126572	-0.00427206	0.12426	0.235436	0.385292	-0.330665	0.472025	-0.101171	-0.472504	-0.418055	-0.808686	-1.05858	0.71745	0.0403832	0.328914	0.364556	0.511739	0.140451		Cer(d18:1/30:1)		731.715	+	0
Cer(d18:1/24:1)	17.0547	14.8453	16.2862	17.1945	16.271	15.2665	17.6132	16.0538	15.3626	13.0269	14.7415	14.7396	18.005	16.611	18.138	16.6508	16.8235	14.2726	0.259298	-0.301567	0.0729067	0.292304	0.0691295	-0.188474	0.389549	0.0148096	-0.163098	-0.829788	-0.329941	-0.330455	0.478485	0.152723	0.508251	0.1624	0.204114	-0.460607		Cer(d18:1/24:1)		647.621	+	0
Cer(d18:1/28:1)	2.46331	2.27257	2.41634	2.54215	2.14886	1.89132	2.33542	2.4628	2.05566	1.89353	1.90005	1.70576	2.93786	2.56763	2.60885	2.28858	2.61856	2.0952	0.262806	0.00744118	0.201801	0.362615	-0.169901	-0.574375	0.0938815	0.262148	-0.31038	-0.570682	-0.559791	-0.901555	0.82099	0.394214	0.444671	0.0296872	0.45645	-0.250019		Cer(d18:1/28:1)		703.681	+	0
Sphingosine-1-phosphate	0.0154018	0.00802364	0.0180781	0.048069	0.00864319	0.00857181	0.0460671	0.0141343	0.00877574	0.0194338	0.0237052	0.0046082	0.0119732	0.0111685	0.0133665	0.00556935	0.0326614	0.018495	0.116061	-0.849745	0.35336	1.80177	-0.739584	-0.751865	1.73876	-0.0111294	-0.717042	0.460457	0.754721	-1.67109	-0.256901	-0.359946	-0.0938542	-1.39051	1.22941	0.387127		Sphingosine-1-phosphate		379.249	+	0
Cer(d18:1/18:0)	7.28099	7.93831	12.4052	14.005	4.69705	4.28116	15.6556	15.6857	9.08177	10.2699	7.9173	8.50027	5.29732	5.56877	8.17083	8.28009	3.63922	3.48673	-0.0845711	0.0669089	0.849269	1.06185	-0.85277	-1.01525	1.25712	1.26048	0.302746	0.518224	0.0622645	0.186779	-0.641996	-0.554416	0.117504	0.140784	-1.29996	-1.37498		Cer(d18:1/18:0)		565.544	+	0
Cer(d18:1/20:0)	2.75786	2.70953	3.93376	4.40212	1.64038	1.49292	7.95653	7.79242	3.98106	3.99848	3.7674	4.02493	2.77656	2.66236	3.83667	3.8493	1.27718	1.30593	-0.212254	-0.241418	0.373509	0.559046	-1.06916	-1.22451	1.53533	1.50095	0.393223	0.400425	0.302239	0.4113	-0.201108	-0.270384	0.33229	0.337708	-1.48195	-1.44523		Cer(d18:1/20:0)		593.575	+	0
Hex2Cer(d18:0/24:1)	0.185456	0.16175	0.181065	0.165748	0.124588	0.111765	0.229728	0.205653	0.185608	0.185047	0.138547	0.141054	0.181823	0.113033	0.152216	0.119736	0.148003	0.134147	0.45484	0.0966452	0.392076	0.160581	-0.587033	-0.871516	1.01553	0.725579	0.456986	0.449052	-0.308896	-0.261943	0.403029	-0.841959	-0.0624676	-0.691076	-0.135992	-0.393436		Hex2Cer(d18:0/24:1)		973.74	+	0
Hex2Cer(d18:1/24:0)	0.236109	0.178292	0.22306	0.182196	0.160153	0.146917	0.315155	0.251695	0.253468	0.214903	0.170644	0.161945	0.189122	0.140729	0.175613	0.14877	0.175222	0.134167	0.579415	-0.119304	0.437983	-0.0654148	-0.386216	-0.600793	1.29777	0.738433	0.755891	0.345301	-0.228374	-0.358522	0.0273996	-0.707848	-0.156959	-0.569612	-0.162502	-0.826645		Hex2Cer(d18:1/24:0)		973.74	+	0
Hex2Cer(d18:0/26:1)	0.126309	0.0952878	0.125617	0.0930891	0.083449	0.0753772	0.196052	0.139381	0.151486	0.113621	0.0988538	0.0807453	0.0993689	0.0584703	0.107083	0.0781948	0.0884631	0.0680834	0.514506	-0.10244	0.502486	-0.153543	-0.392858	-0.615554	1.47694	0.730096	0.912404	0.282766	-0.0220113	-0.464957	-0.0106356	-1.17155	0.153032	-0.535219	-0.265124	-0.838342		Hex2Cer(d18:0/26:1)		1001.77	+	0
Hex2Cer(d18:1/26:0)	0.143452	0.0994897	0.129657	0.111153	0.0959974	0.0783011	0.256169	0.153128	0.177332	0.134819	0.105096	0.087135	0.105385	0.0698768	0.113747	0.0859033	0.101253	0.0796344	0.523353	-0.250769	0.309477	-0.0162667	-0.326358	-0.757389	1.74994	0.661439	0.971867	0.392062	-0.134798	-0.53126	-0.128997	-0.99818	0.0325324	-0.561376	-0.213603	-0.721671		Hex2Cer(d18:1/26:0)		1001.77	+	0
Hex2Cer(d18:0/22:1)	0.0398807	0.0345989	0.034453	0.0370457	0.0299371	0.0299531	0.0752952	0.0509849	0.0516117	0.034494	0.0386903	0.0199357	0.0401724	0.0307688	0.043139	0.0397036	0.0319603	0.0316973	0.163362	-0.159478	-0.169084	-0.00420676	-0.488352	-0.487133	1.60753	0.721551	0.749315	-0.166378	0.0944977	-1.41228	0.179922	-0.426079	0.341824	0.15325	-0.339742	-0.358519		Hex2Cer(d18:0/22:1)		945.705	+	0
Hex2Cer(d18:1/22:0)	0.041856	0.0377426	0.0394881	0.0395197	0.0327014	0.0316043	0.088396	0.0571438	0.0589264	0.0360256	0.0422174	0.0314894	0.0417334	0.0315074	0.0473222	0.0427538	0.0351187	0.0322717	0.045165	-0.194829	-0.0899396	-0.0880878	-0.527444	-0.606614	1.77956	0.767457	0.838721	-0.302842	0.0651108	-0.615064	0.0383566	-0.613736	0.329929	0.0944008	-0.361997	-0.558137		Hex2Cer(d18:1/22:0)		945.704	+	0
Cer(d18:1/25:0)	4.88734	4.40225	4.48944	4.39619	4.13944	3.80648	7.91833	7.02738	6.15773	5.12998	3.99622	3.68477	4.96054	4.21642	5.66273	4.85194	4.21278	3.60478	0.073784	-0.195461	-0.144944	-0.199009	-0.354014	-0.570007	1.31667	1.00921	0.668936	0.198589	-0.444706	-0.653705	0.112078	-0.306551	0.453084	0.0550637	-0.308779	-0.710242		Cer(d18:1/25:0)		663.651	+	0
Cer(d18:0/h24:0)	8.55736	6.96219	7.57344	7.49586	6.39832	5.78376	11.0871	10.0446	10.7811	9.02342	6.49609	6.08762	9.00179	7.38024	9.00849	8.38447	6.98909	5.7624	0.253581	-0.293721	-0.0704646	-0.0977795	-0.517787	-0.785688	0.940665	0.678692	0.866435	0.394272	-0.477554	-0.649847	0.387905	-0.13902	0.389881	0.199433	-0.283492	-0.795505		Cer(d18:0/h24:0)		667.647	+	0
Cer(d14:1/26:0)	9.76437	8.26366	8.6842	8.57049	7.39313	6.78079	12.034	11.1178	11.6753	10.097	7.13551	6.90212	10.1933	8.72341	10.2291	9.47518	7.95201	6.76832	0.276233	-0.186782	-0.0490532	-0.085625	-0.495648	-0.735542	0.856137	0.636399	0.772177	0.369172	-0.594059	-0.686332	0.395513	-0.0365539	0.405249	0.192817	-0.29345	-0.74065		Cer(d14:1/26:0)		649.636	+	0
Cer(d18:1/24:0)	9.28074	7.73894	8.38677	8.13669	7.00075	6.44101	11.7291	10.6291	11.0011	9.54271	7.12116	6.63141	9.95678	8.24706	9.7708	8.90747	7.55901	6.44337	0.262435	-0.241661	-0.0186021	-0.102595	-0.519813	-0.751032	0.912071	0.638841	0.73427	0.339671	-0.472495	-0.6702	0.45753	-0.0652124	0.405213	0.148532	-0.306932	-0.750016		Cer(d18:1/24:0)		649.636	+	0
HexCer(d18:0/24:1)	1.9462	1.35564	1.75139	1.56145	1.32024	1.14011	2.58056	2.18948	2.31338	1.79982	1.36759	1.18977	1.7642	1.27218	2.08448	1.66852	1.4584	1.13942	0.451809	-0.414884	0.199028	-0.0761196	-0.478307	-0.829909	1.12802	0.734131	0.866058	0.264395	-0.393857	-0.727705	0.216488	-0.567196	0.616332	0.0828351	-0.239757	-0.831363		HexCer(d18:0/24:1)		811.689	+	0
HexCer(d18:1/24:0)	1.94921	1.3592	1.7319	1.55938	1.31892	1.14578	2.53106	2.09569	2.26651	1.80967	1.36436	1.19757	1.72461	1.27199	2.08045	1.68065	1.42031	1.14495	0.478728	-0.399259	0.19086	-0.064671	-0.472517	-0.815212	1.11484	0.655182	0.845996	0.297837	-0.390031	-0.707561	0.180591	-0.560742	0.637407	0.117705	-0.292159	-0.816995		HexCer(d18:1/24:0)		811.689	+	0
HexCer(d18:0/26:1)	1.34624	0.95651	1.19182	1.12603	0.871881	0.749353	1.60838	1.26253	1.50074	1.1011	0.93364	0.850909	1.18054	0.843044	1.4432	1.17877	1.10623	0.780471	0.539838	-0.318295	0.233943	0.0913694	-0.550889	-0.931126	0.98652	0.378653	0.812616	0.0351482	-0.379059	-0.612022	0.210054	-0.635337	0.714442	0.2063	0.0468164	-0.828971		HexCer(d18:0/26:1)		839.72	+	0
HexCer(d18:1/26:0)	1.2975	0.955372	1.18813	1.1255	0.871524	0.748109	1.56386	1.24848	1.48361	1.10011	0.932781	0.850622	1.17814	0.83895	1.44299	1.14737	1.09631	0.777436	0.473405	-0.305212	0.249399	0.111657	-0.538871	-0.927282	0.948358	0.375435	0.814354	0.0536218	-0.366084	-0.60062	0.227934	-0.635766	0.743738	0.1606	0.0448035	-0.82947		HexCer(d18:1/26:0)		839.72	+	0
PC 36:3	14.3462	13.3954	11.2246	14.5601	13.4485	9.49447	15.1056	14.4808	14.5638	17.392	10.6016	11.7728	12.7406	9.69106	16.4389	15.6581	13.5083	8.99494	0.275932	0.0890557	-0.392777	0.316264	0.099838	-0.848973	0.416495	0.301383	0.316963	0.800608	-0.548401	-0.262827	-0.0475183	-0.793121	0.64701	0.514402	0.111926	-0.996264	PC	PC 36:3		783.571	+	0
EtherPC 36:5	13.2594	12.5287	9.90185	13.8193	12.5102	8.2097	13.6874	13.7511	13.613	16.34	8.81241	11.0213	11.5942	9.0491	15.0685	14.5383	12.8246	8.15701	0.280671	0.133844	-0.475699	0.387818	0.130014	-0.961164	0.362967	0.374993	0.348853	0.821848	-0.777645	-0.198235	-0.0669659	-0.708985	0.611999	0.519202	0.194313	-0.977844	EtherPC	EtherPC 36:5		765.578	+	0
EtherPE 38:3	0.679953	0.62997	0.538997	0.605445	0.683904	0.594189	0.756897	0.747815	0.737859	0.7436	0.650426	0.697755	0.695866	0.697992	0.79118	0.843554	0.726687	0.593803	-0.0293563	-0.300783	-0.855219	-0.441944	-0.00876131	-0.508654	0.351741	0.308829	0.261185	0.288735	-0.187181	0.0625166	0.0528803	0.0637257	0.50922	0.737087	0.206947	-0.510968	EtherPE	EtherPE 38:3		755.587	+	0
PC 36:5	9.7554	10.3309	9.60553	9.26281	8.5473	9.11277	10.9635	10.6923	10.5465	10.7865	8.41298	7.69183	8.73689	8.41762	10.1608	10.9408	8.53404	8.57709	0.114909	0.321444	0.0591187	-0.0718069	-0.361505	-0.130655	0.535635	0.445379	0.395898	0.476982	-0.418582	-0.741521	-0.282446	-0.416594	0.26163	0.528169	-0.367096	-0.348965	PC	PC 36:5		779.545	+	0
PC 36:4	31.8775	32.4633	32.4705	31.0489	30.1087	30.0482	37.4201	35.691	38.0503	38.3343	27.8985	26.2619	32.379	30.5332	36.3971	39.5173	29.9277	28.6958	-0.0683402	-0.00496344	-0.00419736	-0.160001	-0.267014	-0.274008	0.489568	0.324917	0.547691	0.57357	-0.532349	-0.742739	-0.0140161	-0.21829	0.393099	0.679344	-0.287993	-0.434277	PC	PC 36:4		781.561	+	0
EtherPC 36:6	25.9811	27.8204	26.8705	26.574	25.531	24.6357	32.9252	31.0154	32.6379	33.226	24.0841	24.055	26.0711	25.2155	29.8557	32.3151	24.0502	23.1382	-0.17575	0.0577264	-0.0608616	-0.0987329	-0.2354	-0.357255	0.632782	0.428815	0.602861	0.663825	-0.434548	-0.438668	-0.163946	-0.277852	0.298735	0.568938	-0.439358	-0.571317	EtherPC	EtherPC 36:6		763.573	+	0
PC 38:6	1.60925	1.53765	1.57693	1.47633	1.46043	1.77183	1.3364	1.26222	1.41375	1.46931	1.36653	1.2896	1.38049	1.41226	1.66405	1.53764	1.2807	1.39838	0.404455	0.225501	0.324694	0.0655221	0.0229377	0.782855	-0.326015	-0.550543	-0.10479	0.0467816	-0.238338	-0.46616	-0.19839	-0.108938	0.536111	0.22548	-0.493396	-0.147769	PC	PC 38:6		805.562	+	0
PC 37:4	6.29044	6.05005	6.32717	5.42593	5.5775	6.4409	5.40271	5.47227	6.06249	6.34248	6.06021	5.4848	6.34205	5.90369	6.9443	7.03032	5.37469	5.66931	0.201632	0.0406753	0.225684	-0.409085	-0.295275	0.299276	-0.426798	-0.373959	0.0491616	0.235666	0.047603	-0.364506	0.235387	-0.0604856	0.610133	0.660991	-0.448283	-0.227829	PC	PC 37:4		795.572	+	0
PC 36:1	37.9932	38.6278	38.6457	35.6665	34.9725	40.7658	34.4388	33.5563	39.1469	40.6123	37.1188	37.3498	37.8075	39.0139	43.5428	45.7331	34.9544	38.4488	-0.0150565	0.0553909	0.0573644	-0.283796	-0.36737	0.284483	-0.432763	-0.543161	0.112159	0.268442	-0.114072	-0.0876868	-0.0358858	0.0976875	0.564743	0.773446	-0.369571	0.035637	PC	PC 36:1		787.6	+	0
PC 36:2	76.5817	76.3338	76.484	69.7327	67.146	81.9222	70.2365	66.6953	74.6692	77.2996	72.4185	71.8634	70.9698	71.821	83.8441	86.4937	69.3676	75.708	0.138556	0.124136	0.132876	-0.278071	-0.446163	0.438325	-0.246056	-0.476113	0.02609	0.180047	-0.110008	-0.14423	-0.199869	-0.146854	0.541446	0.679798	-0.301414	0.0875294	PC	PC 36:2		785.593	+	0
PC 38:5	29.1196	28.5509	28.5869	26.0216	25.1487	30.372	25.1373	24.8004	27.4609	29.3899	27.2998	25.6497	26.8282	26.109	31.9717	32.8461	25.9305	26.9768	0.225781	0.143418	0.148682	-0.243925	-0.38641	0.401618	-0.388308	-0.444645	-0.019114	0.264358	-0.0436949	-0.304038	-0.116456	-0.229919	0.615969	0.728634	-0.258576	-0.0933908	PC	PC 38:5		807.577	+	0
PC 36:6	4.10838	3.68314	4.16379	3.29926	3.49981	3.72207	3.57101	3.55336	3.88022	3.98943	3.88832	3.18761	3.82917	3.36176	4.25563	4.15802	3.12104	3.18275	0.423233	0.00885263	0.474038	-0.408561	-0.184771	0.0487287	-0.108398	-0.127187	0.206538	0.311812	0.214455	-0.539126	0.156318	-0.337393	0.556779	0.468779	-0.619172	-0.544916	PC	PC 36:6		777.543	+	0
PC 38:4	18.6376	17.4886	18.6455	16.9402	16.409	17.0208	15.016	15.7981	16.6425	19.7603	17.4719	16.4523	17.8917	17.5033	21.152	21.3718	16.264	15.7271	0.245237	0.000637775	0.246871	-0.121821	-0.244288	-0.10357	-0.585277	-0.390105	-0.189977	0.470078	-0.0030199	-0.234155	0.0882378	0.0038673	0.731698	0.771431	-0.2784	-0.407432	PC	PC 38:4		809.59	+	0
PC 40:6	18.6019	17.4886	18.6455	16.5906	16.3766	16.9723	14.5775	15.0809	15.9624	18.8074	16.6933	16.1511	18.1976	17.6395	21.2448	22.1244	16.8279	15.7281	0.258599	0.0332724	0.267147	-0.159174	-0.206567	-0.0761139	-0.631436	-0.50749	-0.300089	0.298701	-0.136636	-0.257181	0.178375	0.0646539	0.743624	0.891727	-0.107319	-0.354093	PC	PC 40:6		809.59	+	0
PC 38:7	1.0864	0.843504	1.20886	0.790737	0.832895	1.12274	0.76139	0.68943	0.802121	0.754743	1.05989	0.81852	1.00678	0.863051	1.05729	0.982105	0.771837	0.899127	0.570819	-0.183317	0.889115	-0.375831	-0.221037	0.668878	-0.488537	-0.784403	-0.333231	-0.514668	0.49719	-0.272921	0.343986	-0.115047	0.489887	0.270053	-0.447923	0.0069873	PC	PC 38:7		803.551	+	0
PC 38:1	1.4002	1.5667	1.53033	1.40626	1.34831	1.77745	1.20726	1.17172	1.28635	1.4954	1.46807	1.49499	1.54733	1.59976	1.70185	1.83367	1.46253	1.61211	-0.202593	0.185347	0.104229	-0.187686	-0.332991	0.621108	-0.714502	-0.817669	-0.495405	0.0245169	-0.0391703	0.0235771	0.142389	0.257431	0.471033	0.728611	-0.0522264	0.284001	PC	PC 38:1		815.633	+	0
PC 38:2	3.51639	3.75275	3.6351	3.48639	3.23389	4.50464	2.64038	2.69799	3.0616	3.39083	3.5223	3.68784	3.42922	3.6684	3.8434	4.0937	3.40105	3.80522	0.0221125	0.23855	0.132582	-0.0063905	-0.256517	0.84612	-0.931105	-0.859297	-0.438661	-0.0988519	0.0277008	0.1805	-0.0613984	0.162917	0.317963	0.527864	-0.0888422	0.284749	PC	PC 38:2		813.627	+	0
PC 40:4	3.62963	3.87025	3.72729	3.49126	3.27021	4.55954	3.01903	2.81852	3.22786	3.59936	3.65231	3.92143	3.5507	3.57584	3.82342	4.0937	3.40105	3.81089	0.036943	0.268311	0.132645	-0.103164	-0.338939	0.859122	-0.627018	-0.874737	-0.385924	0.00674775	0.0593936	0.315667	-0.0423159	-0.016877	0.224435	0.470639	-0.19753	0.212596	PC	PC 40:4		813.627	+	0
N-oleoyl threonine	0.679323	0.304997	1.03741	0.80552	0.976708	0.760411	0.745127	0.579044	0.779251	0.666239	0.426158	1.44491	0.72175	0.57992	0.504434	0.468737	0.653137	0.920267	-0.0117822	-1.61867	0.837783	0.330126	0.716801	0.214488	0.173744	-0.332275	0.263597	-0.0508072	-0.947442	1.50262	0.109782	-0.329241	-0.609071	-0.756347	-0.0906617	0.597359	N-oleoyl	N-oleoyl threonine		383.304	+	0
SM 36:3;O2	17.1631	25.597	11.4716	45.9543	13.3053	22.3198	20.9275	11.1459	22.2419	21.9583	12.0836	44.3476	9.05381	23.6915	14.9791	17.1665	35.1101	32.6807	-0.26788	0.428663	-0.969958	1.4484	-0.711546	0.189922	0.0776831	-1.02016	0.183829	0.16147	-0.879386	1.38638	-1.38242	0.293857	-0.505064	-0.267537	0.979357	0.854403	SM	SM 36:3;O2		726.56	+	0
PC 38:3	3.3276	3.45173	2.69746	3.52207	3.7212	2.88658	2.26677	2.73384	2.56059	3.92093	3.31192	3.20541	3.208	3.86685	4.65523	4.23098	3.19024	3.58651	0.0226794	0.125714	-0.567935	0.182472	0.337194	-0.377305	-1.05732	-0.530247	-0.714427	0.484279	0.00939854	-0.082564	-0.0802917	0.445201	0.967206	0.698376	-0.0959062	0.233477	PC	PC 38:3		811.603	+	0
PC 40:5	3.29597	3.4278	2.66425	3.52207	3.69152	2.8414	2.39195	2.83253	2.66164	4.02128	3.415	3.28515	3.16909	3.83874	4.62838	4.23098	3.19024	3.56478	-0.024272	0.0890907	-0.639368	0.167524	0.303361	-0.453273	-0.951024	-0.462316	-0.642198	0.550693	0.0782826	-0.0337828	-0.137758	0.416404	0.957156	0.697641	-0.118522	0.202366	PC	PC 40:5		811.603	+	0
Cert18:0	6.04911	6.80438	7.77786	8.78682	7.37965	7.70398	7.5952	7.60952	10.8798	11.963	7.98487	8.76602	6.85234	7.76812	7.28319	8.43929	6.96824	7.62962	-0.799343	-0.44847	-0.0497001	0.314046	-0.206433	-0.0781637	-0.120574	-0.114953	0.951229	1.23427	0.0286331	0.30698	-0.427525	-0.0534368	-0.245671	0.1937	-0.377504	-0.10709		Cert18:0		281.271	+	0
Sphingosine	9.86567	11.1638	11.2145	11.979	11.4231	12.0568	9.25191	9.40045	12.5385	14.4689	11.0528	12.4278	10.4072	12.2736	11.937	13.1033	11.8014	13.617	-0.557294	-0.129017	-0.113299	0.11519	-0.0494363	0.137629	-0.779837	-0.724654	0.273337	0.769485	-0.163628	0.242636	-0.372167	0.19936	0.103023	0.425997	0.0634267	0.559231		Sphingosine		299.282	+	0
N-palmitoylethanolamine	11.7337	12.6078	12.8103	13.6833	13.0688	13.8883	10.9801	10.9418	13.9452	15.5207	12.8037	13.5262	12.3199	13.4624	13.1234	14.9592	14.6842	15.5047	-0.454193	-0.184649	-0.124879	0.122461	-0.0499044	0.178264	-0.703231	-0.716342	0.19359	0.595158	-0.126798	0.079132	-0.271295	0.0614058	-0.0342824	0.456936	0.387322	0.591307		N-palmitoylethanolamine		299.282	+	0
Cer(d18:1/18:1)	0.227269	0.273067	0.345096	0.308103	0.21912	0.218689	0.227269	0.333442	0.309503	0.361873	0.188232	0.336563	0.315663	0.304629	0.309225	0.290648	0.309573	0.30943	-0.611127	-0.104381	0.541822	0.228829	-0.711912	-0.71735	-0.611121	0.446993	0.241345	0.672852	-1.13133	0.472711	0.295745	0.197529	0.238869	0.0678521	0.241974	0.240693		Cer(d18:1/18:1)		563.523	+	0
SM 40:2;O2	2.65219	3.73219	3.14948	3.53381	3.09595	2.73907	3.1945	3.61079	3.14346	4.31814	3.86446	4.00174	3.38259	4.29599	3.99249	3.96388	4.16647	4.34658	-0.919418	0.125734	-0.393642	-0.0413736	-0.446088	-0.820802	-0.350216	0.024561	-0.399499	0.571895	0.232282	0.339087	-0.175176	0.556165	0.332002	0.310005	0.462505	0.59198	SM	SM 40:2;O2		784.643	+	0
SM 34:2;O2	6.36442	8.39856	6.39764	7.69797	5.85135	6.3813	5.70102	6.28519	5.94343	7.8971	5.47004	6.64923	4.55485	6.56343	5.28359	5.59771	6.00044	6.438	0.0620917	0.92992	0.0783846	0.65736	-0.200915	0.070379	-0.282361	0.0228908	-0.152057	0.737275	-0.411781	0.199079	-0.984702	0.158437	-0.5203	-0.339582	-0.122187	0.0980605	SM	SM 34:2;O2		700.553	+	0
SM 34:0;O2	127.953	142.278	86.2656	139.071	98.8719	112.414	99.0959	84.5506	124.37	107.033	146.679	115.209	69.0476	99.3056	82.5318	106.908	115.34	126.908	0.446257	0.726876	-0.596215	0.666587	-0.235545	0.103896	-0.229562	-0.649313	0.371161	-0.0258099	0.807419	0.168833	-1.18493	-0.223972	-0.713217	-0.0289134	0.17184	0.424569	SM	SM 34:0;O2		704.578	+	0
PC 30:0	4.3876	5.57772	5.02625	5.8003	4.36642	4.95442	4.40601	4.27029	5.03584	4.73853	4.84356	5.58974	4.92955	5.22437	4.62253	5.60154	4.84714	5.45316	-0.476749	0.455596	0.0511675	0.607608	-0.495543	-0.00474824	-0.460485	-0.582032	0.0585723	-0.17783	-0.0926626	0.463964	-0.0243042	0.201353	-0.274112	0.472151	-0.0897922	0.36786	PC	PC 30:0		705.531	+	0
PC 30:1	1.21439	1.54953	1.36656	1.51903	1.27395	1.43057	1.45577	1.28567	1.41339	1.4947	1.35758	1.4997	1.30998	1.44417	1.33116	1.49311	1.34274	1.47748	-0.647254	0.461181	-0.110328	0.370758	-0.429484	0.097857	0.177303	-0.38783	0.0429333	0.29732	-0.140323	0.312514	-0.302637	0.140912	-0.229684	0.292466	-0.190318	0.244614	PC	PC 30:1		703.518	+	0
PC 32:1	20.5669	24.9722	22.0917	24.1305	19.3154	21.5999	21.3012	20.7015	21.9149	22.3905	20.0825	22.141	20.4698	22.6456	21.1477	25.0237	20.973	23.2457	-0.275317	0.591887	0.0442426	0.43869	-0.555842	-0.0563515	-0.118566	-0.246174	0.00835318	0.104286	-0.381824	0.05421	-0.296479	0.154902	-0.150892	0.601095	-0.187957	0.271763	PC	PC 32:1		731.547	+	0
Sphinganine(C17base)	10.4357	11.4074	10.947	11.1534	11.4951	11.7741	9.44774	10.5415	10.5064	10.816	10.5435	10.5717	10.4003	10.2125	10.1755	10.6446	10.4265	10.8263	-0.11907	0.35502	0.135632	0.235107	0.395795	0.523503	-0.648718	-0.0653508	-0.0831584	0.0715128	-0.0643748	-0.0501473	-0.137208	-0.234243	-0.253557	-0.013535	-0.123766	0.0765766		Sphinganine(C17base)		287.281	+	0
Cer(d18:1/12:0)	21.0324	23.3385	21.3609	22.5297	21.9035	22.2976	19.5075	20.1383	19.9647	21.4242	22.7844	22.577	19.8385	20.3893	21.446	22.8557	20.8941	21.4236	-0.0892408	0.448531	-0.0091313	0.266207	0.12053	0.212697	-0.47828	-0.313779	-0.358538	0.0061553	0.324314	0.277064	-0.391303	-0.249755	0.0114069	0.340477	-0.123333	0.00601863		Cer(d18:1/12:0)		481.449	+	0
Sphingosine(C17base)	10.848	11.3896	11.205	11.5119	11.1284	11.4244	9.80084	10.0558	10.4004	11.8129	11.8783	12.0098	10.036	10.8013	11.3407	11.472	10.5776	11.2078	-0.081985	0.156358	0.0764187	0.208607	0.0428612	0.171304	-0.578576	-0.452938	-0.288081	0.334871	0.36191	0.41575	-0.462589	-0.103084	0.13533	0.191655	-0.205465	0.0776525		Sphingosine(C17base)		285.266	+	0
PC 34:5	1.74501	2.5237	1.82401	2.28271	1.86756	2.094	2.23287	2.29107	2.19519	2.44563	1.65635	1.89922	1.83108	2.19347	2.06756	2.61097	1.96834	2.25453	-0.605494	0.621844	-0.458203	0.287988	-0.379718	0.000958437	0.214555	0.300143	0.157946	0.517315	-0.778937	-0.323796	-0.445336	0.155345	-0.041306	0.734926	-0.2049	0.246669	PC	PC 34:5		751.522	+	0
PC 34:4	5.78604	8.65602	6.10973	8.59569	5.93877	6.84814	7.52944	7.95517	7.65379	8.60501	6.13563	7.42769	5.58434	7.31153	6.62201	8.41982	6.88922	7.57868	-0.662265	0.612265	-0.490029	0.590136	-0.579824	-0.129019	0.171079	0.345108	0.222907	0.593562	-0.476643	0.128026	-0.774534	0.0781536	-0.235262	0.524726	-0.110096	0.191702	PC	PC 34:4		753.529	+	0
PC 34:3	5.14997	6.72772	4.74776	7.63214	5.17117	5.86982	5.42862	5.84644	6.34444	6.85475	4.60327	6.19797	4.33705	5.14543	5.22915	6.73596	5.53694	5.27609	-0.285463	0.537297	-0.535818	0.925616	-0.27282	0.117327	-0.123238	0.105042	0.356707	0.594886	-0.630968	0.2848	-0.814368	-0.288183	-0.23849	0.541066	-0.0624145	-0.210979	PC	PC 34:3		755.545	+	0
EtherPC 34:5	4.32796	5.25814	3.97322	6.26808	4.32807	4.85571	4.6589	4.97926	5.72211	5.75665	3.99962	5.24871	4.00628	4.65521	4.78727	5.9126	5.01937	4.5693	-0.377167	0.252821	-0.653911	0.82137	-0.377085	-0.00483872	-0.13873	0.0764751	0.526462	0.545938	-0.632487	0.247012	-0.627097	-0.141294	-0.0507718	0.632435	0.102435	-0.201575	EtherPC	EtherPC 34:5		737.556	+	0
EtherPC 34:4	12.7687	13.6359	12.7155	12.7613	11.226	11.8805	12.5163	12.019	12.0631	12.8343	12.049	12.3594	11.146	11.5699	12.4026	13.4244	11.6563	12.4134	0.19774	0.533917	0.17637	0.194755	-0.461097	-0.171178	0.0955552	-0.111887	-0.0931386	0.223935	-0.0991259	0.0310064	-0.4977	-0.306699	0.048895	0.453925	-0.268639	0.0533451	EtherPC	EtherPC 34:4		739.546	+	0
PC 32:2	3.42596	3.95122	3.44963	3.68935	3.12892	3.44805	4.06518	3.6874	3.54517	3.69918	3.24744	3.47569	3.08988	3.40616	3.4455	3.97816	3.2093	3.54909	-0.112266	0.498662	-0.0827797	0.204962	-0.500701	-0.0847446	0.620445	0.202693	0.0342208	0.216358	-0.341467	-0.0505475	-0.554481	-0.13709	-0.0879151	0.527761	-0.392068	0.0389588	PC	PC 32:2		729.534	+	0
PC 34:2	27.2132	29.3235	27.1587	26.5931	23.7477	25.5682	28.6921	27.7336	27.6505	28.718	25.219	25.0631	24.0317	24.5309	27.3623	29.6334	24.5489	25.8422	0.115735	0.455529	0.106611	0.0108583	-0.503986	-0.16795	0.356486	0.201912	0.188267	0.360603	-0.230509	-0.258716	-0.449906	-0.35638	0.140592	0.503356	-0.353034	-0.11946	PC	PC 34:2		757.563	+	0
EtherPC 34:2	22.1581	23.2243	23.0271	21.9035	20.826	22.0649	21.1953	20.9373	23.0551	23.5936	18.8675	22.7952	19.7005	21.0804	24.2382	25.1643	20.599	21.9206	0.0390205	0.248496	0.210482	-0.0124887	-0.237342	0.0202248	-0.158983	-0.213581	0.215909	0.318826	-0.677563	0.165374	-0.484989	-0.183226	0.43896	0.606102	-0.286195	-0.00900449	EtherPC	EtherPC 34:2		743.585	+	0
PC 34:1	86.7467	90.5889	92.036	86.0992	81.2877	87.1012	95.5128	88.4876	98.3498	99.066	82.9034	83.8007	88.6051	88.1008	96.83	103.068	81.4108	86.3594	-0.145991	0.0504329	0.12226	-0.179949	-0.440574	-0.127508	0.29032	-0.0559365	0.422976	0.455864	-0.351376	-0.302584	-0.0499191	-0.0757894	0.352392	0.635345	-0.433718	-0.166271	PC	PC 34:1		759.577	+	0
EtherPC 34:3	43.9719	44.8123	46.4513	42.7131	41.0345	43.7742	47.0226	42.5194	47.1975	47.7839	42.9829	44.7126	42.9757	43.6902	47.6439	49.7968	40.1084	43.3491	-0.0617626	0.0332542	0.213539	-0.207529	-0.408747	-0.0843722	0.274894	-0.230346	0.293527	0.355492	-0.175925	0.0220788	-0.17677	-0.0940099	0.340777	0.562582	-0.523319	-0.133352	EtherPC	EtherPC 34:3		741.556	+	0
EtherPC 40:1	0.0791401	0.0688101	0.0574134	0.0707736	0.0594024	0.0762275	0.0453187	0.0496885	0.0332311	0.0401833	0.0354191	0.0274567	0.0461311	0.0505359	0.0741052	0.0733258	0.0586641	0.0560398	0.851199	0.549485	0.15889	0.610176	0.232354	0.770312	-0.351394	-0.152824	-1.0206	-0.610825	-0.883058	-1.43234	-0.313067	-0.116345	0.709403	0.686596	0.205375	0.106655	EtherPC	EtherPC 40:1		829.684	+	0
EtherPE 36:3	6.06471	5.74481	5.47701	5.43105	5.46117	5.53482	4.02114	4.13158	3.95847	4.05075	3.67598	3.15249	5.17048	5.06001	5.72385	5.49777	5.12953	4.13498	0.658149	0.508497	0.376665	0.353392	0.368665	0.40566	-0.476663	-0.401835	-0.520042	-0.456398	-0.724506	-1.14876	0.217609	0.157967	0.498402	0.387114	0.195655	-0.399566	EtherPE	EtherPE 36:3		727.552	+	0
EtherPC 40:2	0.0876282	0.0756646	0.0880864	0.0746577	0.0918372	0.125693	0.0880671	0.0581156	0.0538688	0.0675899	0.0796178	0.065522	0.104406	0.126043	0.14545	0.134052	0.11583	0.135957	-0.0913165	-0.410372	-0.0799818	-0.439489	0.0106519	0.692748	-0.0804573	-0.98391	-1.14884	-0.655656	-0.299683	-0.723193	0.289438	0.698802	1.01006	0.832702	0.515138	0.863365	EtherPC	EtherPC 40:2		827.664	+	0
Cholesterol sulfate	278.626	274.566	254.468	252.783	257.783	269.594	208.005	206.796	209.246	203.613	262.051	268.789	318.236	304.505	312.49	317.334	342.089	336.123	0.120303	0.0774528	-0.144458	-0.163857	-0.106681	0.0241085	-0.733022	-0.750052	-0.715655	-0.795333	-0.0587438	0.0153782	0.508349	0.379593	0.455153	0.500064	0.719348	0.66799	Cholesterol	Cholesterol sulfate		466.312	+	0
Cer(m18:0/26:0)	5.37137	5.45933	5.25508	6.04376	5.99902	5.37196	4.22698	3.90672	4.24623	4.36195	5.24922	4.82255	6.00789	6.21132	6.61723	6.428	7.04979	6.54136	-0.0328301	0.0139101	-0.0958089	0.306534	0.285155	-0.0325115	-0.72223	-0.948936	-0.709156	-0.631793	-0.0990205	-0.342949	0.289406	0.385221	0.56737	0.483889	0.749564	0.534189		Cer(m18:0/26:0)		663.688	+	0
Cer(m18:0/24:0)	6.69029	6.55433	6.62775	7.09785	7.66158	7.19291	6.00649	5.63682	5.99509	5.42463	5.92559	6.03371	8.04483	7.91427	8.74665	8.59204	8.61025	8.09057	-0.122558	-0.184865	-0.151057	0.0569111	0.288857	0.0972869	-0.449766	-0.642544	-0.45553	-0.758996	-0.490922	-0.436044	0.436994	0.387339	0.690835	0.636709	0.643136	0.454202		Cer(m18:0/24:0)		635.657	+	0
Cer(d18:0/26:0)	11.79	11.9555	11.3629	12.3817	13.4157	12.856	9.86323	9.33813	8.69602	8.30556	9.59174	9.46254	13.96	14.342	15.4208	15.0302	14.9992	14.0212	-0.00583427	0.0312495	-0.103975	0.124449	0.337815	0.224445	-0.480508	-0.626044	-0.815559	-0.93777	-0.554758	-0.590835	0.443599	0.515414	0.708354	0.640098	0.634615	0.455243		Cer(d18:0/26:0)		679.683	+	0
Cer(m18:0/26:1)	11.0292	11.2125	10.6593	11.8588	12.8614	12.0627	8.87347	8.61349	8.17829	7.60753	8.91805	9.00804	13.0763	13.5645	14.5845	14.0158	14.404	13.3214	-0.0144667	0.028407	-0.103171	0.174132	0.385164	0.218461	-0.579975	-0.657299	-0.792118	-0.980235	-0.566944	-0.540836	0.428254	0.523566	0.712102	0.608679	0.679723	0.476555		Cer(m18:0/26:1)		661.673	+	0
Cer(d18:0/28:0)	2.1731	2.19335	2.04043	2.20377	2.31043	2.24075	2.04424	1.75137	1.4693	1.34415	1.48985	1.47777	2.71062	2.52382	2.72658	2.4679	2.64352	2.51165	0.110527	0.133772	-0.0473156	0.145652	0.264082	0.187343	-0.0426364	-0.430081	-0.870109	-1.09319	-0.835321	-0.855706	0.664346	0.485436	0.679057	0.429293	0.601538	0.473316		Cer(d18:0/28:0)		707.714	+	0
Cer(m18:0/16:0)	1.79768	1.76425	1.41758	1.77414	1.61822	1.81035	1.33942	1.36803	1.41507	1.16559	1.19262	1.31148	1.99087	1.94845	1.83314	1.84241	1.95693	2.04649	0.293132	0.240781	-0.369295	0.256372	-0.00015669	0.312715	-0.527466	-0.468516	-0.374245	-0.915103	-0.851191	-0.586248	0.577782	0.517716	0.347598	0.361671	0.529838	0.654616		Cer(m18:0/16:0)		523.531	+	0
O-oleoylcarnitine	26.1969	27.1991	33.1742	33.9619	27.3591	27.6305	9.66736	10.3581	11.3158	13.1855	26.7892	25.5456	30.2259	30.9945	28.604	32.5029	41.6162	46.4564	0.114368	0.180255	0.528772	0.569959	0.190553	0.207872	-1.63513	-1.51402	-1.35883	-1.09046	0.153605	0.0701895	0.365435	0.409502	0.268643	0.492895	0.926656	1.11975		O-oleoylcarnitine		425.35	+	0
Cer(d18:0/14:0)	1.36516	1.35833	1.16629	1.24047	1.71687	1.48087	0.914581	1.07243	0.759207	1.11361	1.40884	1.33936	1.56227	1.6017	1.30402	1.2105	1.7781	1.6648	0.110021	0.0972332	-0.29167	-0.134345	0.69489	0.317614	-0.911965	-0.50575	-1.38702	-0.409595	0.19038	0.0613565	0.454127	0.517721	-0.00687274	-0.196743	0.784295	0.616318		Cer(d18:0/14:0)		511.494	+	0
Cer(d18:1/16:0)	51.2716	49.0282	50.0815	50.7834	49.3578	48.6389	42.7462	43.0708	41.8583	41.8348	46.244	47.9578	56.4541	55.5894	46.0162	48.1031	52.0179	49.5042	0.251087	0.0699602	0.156006	0.212349	0.0970825	0.037685	-0.485137	-0.454512	-0.57011	-0.572385	-0.166724	-0.0194125	0.640901	0.578411	-0.18672	-0.00716394	0.309586	0.109067		Cer(d18:1/16:0)		537.512	+	0
Cer(d18:1/16:1)	2.41979	2.39726	2.23189	2.51451	2.51069	2.43345	1.76869	2.27427	1.63734	1.77783	2.06652	2.27934	2.54046	2.769	2.00193	2.1442	2.61104	2.40054	0.23763	0.208212	-0.0165604	0.358368	0.353591	0.255329	-0.748038	0.0425953	-0.990689	-0.731825	-0.258641	0.0495972	0.390654	0.661543	-0.358494	-0.142607	0.47683	0.212507		Cer(d18:1/16:1)		535.494	+	0
Cer(d16:1/16:0)	3.26689	3.82475	3.25485	4.14236	4.47945	4.38462	2.57902	0.632226	0.480805	2.80067	4.48673	4.38908	4.05129	4.41674	3.18438	3.34542	3.90964	4.11447	0.117366	0.353609	0.111834	0.473148	0.590384	0.558319	-0.236925	-2.34369	-2.75396	-0.113374	0.592819	0.559843	0.439839	0.569258	0.07903	0.15296	0.386505	0.463028		Cer(d16:1/16:0)		509.48	+	0
Cer(d18:1/14:0)	3.26689	3.82475	3.25485	4.14236	4.47945	4.38462	2.57902	0.632226	0.480805	2.80067	4.48673	4.38908	4.05129	4.41674	3.18438	3.34542	3.90964	4.11447	0.117366	0.353609	0.111834	0.473148	0.590384	0.558319	-0.236925	-2.34369	-2.75396	-0.113374	0.592819	0.559843	0.439839	0.569258	0.07903	0.15296	0.386505	0.463028		Cer(d18:1/14:0)		509.48	+	0
Cer(m18:0/14:0)	0.526379	0.506673	0.486498	0.419267	0.466028	0.443497	0.367354	0.288897	0.347625	0.426315	0.629131	0.445138	0.625143	0.457005	0.61938	0.305109	0.363928	0.358369	0.459607	0.364468	0.263146	-0.107693	0.155961	0.0323954	-0.437286	-1.03636	-0.574937	-0.066127	0.904242	0.0416062	0.888382	0.107209	0.86529	-0.900222	-0.460651	-0.499035		Cer(m18:0/14:0)		495.5	+	0
Cerd18:1	0.28901	0.371061	0.291937	0.357076	0.338407	0.375057	0.198233	0.231896	0.239718	0.310001	0.368093	0.370772	0.340503	0.4053	0.274415	0.334747	0.349123	0.394997	-0.263721	0.408249	-0.236632	0.304952	0.160559	0.437054	-1.2775	-0.855747	-0.766544	-0.0751886	0.386654	0.406156	0.177157	0.645579	-0.403067	0.131316	0.244386	0.576339		Cerd18:1		263.261	+	0
HexCer(d18:0/18:1)	5.00659	5.80824	5.48235	5.24613	5.47257	5.74884	4.04109	3.49117	4.19667	4.96551	6.19491	5.74849	5.62676	5.39536	4.43055	4.7087	5.13023	5.88835	-0.0513357	0.406781	0.228671	0.0928198	0.223163	0.375075	-0.712155	-1.16335	-0.59563	-0.0767452	0.605575	0.374883	0.308865	0.179339	-0.428351	-0.240546	0.0239123	0.449032		HexCer(d18:0/18:1)		727.577	+	0
HexCer(d18:1/18:0)	5.28117	5.97217	5.72551	5.3649	5.93194	5.87192	4.19732	3.53541	4.31811	5.25961	6.41713	5.94378	5.75729	5.81803	4.67429	4.91175	5.36573	5.98498	-0.00812184	0.36765	0.238753	0.0399521	0.346996	0.315918	-0.710083	-1.23454	-0.623379	-0.0206223	0.587254	0.353088	0.255671	0.287741	-0.381164	-0.229732	0.0404218	0.374198		HexCer(d18:1/18:0)		727.577	+	0
SM 44:2;O2	21.707	22.2005	21.8862	22.8717	20.6297	20.2156	13.2391	14.1465	16.0554	20.3308	23.2823	22.6537	22.2424	25.16	22.8535	22.5999	22.7985	24.6918	0.12167	0.185257	0.144933	0.269488	-0.0222853	-0.0796358	-1.27671	-1.08923	-0.731254	-0.06356	0.319804	0.242403	0.190584	0.539169	0.267232	0.235679	0.260423	0.486036	SM	SM 44:2;O2		840.707	+	0
SM 44:1;O2	18.338	17.6671	18.621	18.3749	17.604	16.9364	11.5277	12.5786	15.0064	17.2057	23.2769	20.2269	20.6261	21.2968	20.2573	18.3513	19.7227	19.4484	0.0653472	-0.0415222	0.109257	0.0711016	-0.0517781	-0.162634	-1.26571	-1.01556	-0.509546	-0.117409	0.749148	0.346444	0.402478	0.494229	0.350751	0.0674151	0.274066	0.233914	SM	SM 44:1;O2		842.721	+	0
SM 40:1;O2	6.44319	6.95726	7.12753	6.5063	6.05588	6.01417	5.61027	5.71506	6.59814	7.54211	7.92094	7.65085	6.09126	6.92591	6.5117	6.27428	6.47569	7.48261	-0.107682	0.182687	0.274147	-0.0708077	-0.342187	-0.368327	-0.631298	-0.561299	-0.0177891	0.48801	0.673389	0.542158	-0.320152	0.165601	-0.0676714	-0.208168	-0.0886462	0.45805	SM	SM 40:1;O2		786.659	+	0
SM 42:2;O2	70.859	75.8042	72.6367	75.9423	63.3593	63.9855	48.8755	52.019	54.2818	66.0908	75.8683	72.6144	61.7299	70.6233	62.699	63.1119	68.9725	71.9243	0.252112	0.475951	0.334328	0.481988	-0.11907	-0.0864391	-0.980234	-0.773413	-0.632138	0.0209756	0.478754	0.333307	-0.205513	0.241058	-0.153826	-0.132052	0.16258	0.301627	SM	SM 42:2;O2		812.676	+	0
SM 42:1;O2	51.5438	52.8204	52.6002	53.6662	47.0602	47.805	35.9555	37.292	44.3493	51.5379	63.111	59.0207	49.5774	53.941	48.0332	47.6715	50.1101	51.5896	0.134832	0.214325	0.200751	0.26594	-0.160865	-0.109843	-1.03538	-0.916798	-0.353647	0.13446	0.792681	0.574962	0.00844755	0.282534	-0.0943708	-0.118931	0.0431699	0.137719	SM	SM 42:1;O2		814.69	+	0
